# Supplementary material for: Differential weighting of temporal envelope cues from the low-frequency region for Mandarin sentence recognition in noise
Source: BMC Neurosci. 2022 Jun 13;23:35. doi: 10.1186/s12868-022-00721-z (PMC9190152; doi:10.1186/s12868-022-00721-z)
Supplement: Supplementary file 1 — Additional file 1: Table S1. The examples of MHINT materials and corresponding translations. Table S2. Percent-correct scores in SSN. Table S3. Percent-correct scores in SAM SSN. Table S4. Percent-correct scores in SAM white noise. [file 12868_2022_721_MOESM1_ESM.xlsx]

## Sheet: Supplemental Table 1
Supplemental Table 1. The examples of MHINT materials and corresponding translations.
Examples of MHINT materials			Corresponding translations
爸爸今天买回一个西瓜			Dad brought home a watermelon today
谁都喜欢和他一起工作			Everybody likes to work together with him
我明天上午九点有约会			I have a date tomorrow morning at 9 o'clock
果园里的苹果又大又红			The apples in the orchard are big and red
我们班来了一个新同学			There is a new classmate in our class

## Sheet: Supplemental Table 2
Supplemental Table 2. Percent-correct scores in SSN.
Conditions (Group 1)	Scores	Conditions (Group 2)	Scores
Full Region	96.8 ± 2.6 (%)	Hole 1 + 3	45.6 ± 8.5 (%)
Hole 1	84.9 ± 2.2 (%)	Hole 1 + 4	49.6 ± 5.5 (%)
Hole 2	93.4 ± 1.7 (%)	Hole 1 + 5	47.2 ± 5.5 (%)
Hole 3	93.2 ± 1.1 (%)	Hole 2 + 4	65.4 ± 7.5 (%)
Hole 4	94.9 ± 3.1 (%)	Hole 2 + 5	74.2 ± 11.0 (%)
Hole 5	92.4 ± 1.0 (%)	Hole 3 + 5	74.8 ± 7.6 (%)
Hole 1 + 2	47.7 ± 6.8 (%)	Hole 1 + 2	42.5 ± 6.9 (%)
Hole 2 + 3	60.5 ± 14.1 (%)	Hole 2 + 3	55.2 ± 10.5 (%)
Hole 3 + 4	66.7 ± 6.1 (%)	Hole 3 + 4	58.0 ± 8.7 (%)
Hole 4 + 5	72.4 ± 5.0 (%)	Hole 4 + 5	76.4 ± 3.2 (%)

## Sheet: Supplemental Table 3
Supplemental Table 3. Percent-correct scores in SAM SSN.
Conditions (Group 3)	Scores	Conditions (Group 4)	Scores
Full Region	96.8 ± 1.5 (%)	Hole 1 + 3	31.4 ± 1.4 (%)
Hole 1	81.1 ± 1.7 (%)	Hole 1 + 4	54.1 ± 4.1 (%)
Hole 2	95.7 ± 1.4 (%)	Hole 1 + 5	48.2 ± 8.6 (%)
Hole 3	91.2 ± 0.5 (%)	Hole 2 + 4	65.0 ± 9.0 (%)
Hole 4	93.0 ± 3.2 (%)	Hole 2 + 5	80.4 ± 9.7 (%)
Hole 5	91.0 ± 1.7 (%)	Hole 3 + 5	73.1 ± 6.6 (%)
Hole 1 + 2	43.3 ± 12.8 (%)	Hole 1 + 2	51.1 ± 11.4 (%)
Hole 2 + 3	36.2 ± 9.1 (%)	Hole 2 + 3	46.0 ± 7.9 (%)
Hole 3 + 4	62.8 ± 11.6 (%)	Hole 3 + 4	67.4 ± 6.8 (%)
Hole 4 + 5	68.2 ± 11.0 (%)	Hole 4 + 5	71.0 ± 4.1 (%)

## Sheet: Supplemental Table 4
Supplemental Table 4. Percent-correct scores in SAM white noise.
Conditions (Group 5)	Scores	Conditions (Group 6)	Scores
Full Region	95.7 ± 2.0 (%)	Hole 1 + 3	26.8 ± 4.8 (%)
Hole 1	61.4 ± 4.5 (%)	Hole 1 + 4	38.0 ± 6.0 (%)
Hole 2	85.7 ± 4.5 (%)	Hole 1 + 5	41.0 ± 8.0 (%)
Hole 3	87.4 ± 5.1 (%)	Hole 2 + 4	71.7 ± 6.8 (%)
Hole 4	89.0 ± 3.6 (%)	Hole 2 + 5	81.5 ± 5.6 (%)
Hole 5	93.8 ± 3.4 (%)	Hole 3 + 5	83.0 ± 4.9 (%)
Hole 1 + 2	22.3 ± 3.1 (%)	Hole 1 + 2	23.8 ± 5.3 (%)
Hole 2 + 3	18.3 ± 4.6 (%)	Hole 2 + 3	18.4 ± 5.8 (%)
Hole 3 + 4	68.2 ± 7.6 (%)	Hole 3 + 4	69.5 ± 6.8 (%)
Hole 4 + 5	84.1 ± 4.3 (%)	Hole 4 + 5	84.7 ± 4.2 (%)
